# Supplementary material for: Combination ATR-FTIR with Multiple Classification Algorithms for Authentication of the Four Medicinal Plants from Curcuma L. in Rhizomes and Tuberous Roots
Source: Sensors (Basel). 2024 Dec 25;25(1):50. doi: 10.3390/s25010050 (PMC11722871; doi:10.3390/s25010050)
Supplement: Supplementary file 1 [file sensors-25-00050-s001.zip]

Archive with 1 entries (1 files):
- sensors-3323396-supplementary.pdf
